# Supplementary material for: Regulation of myo-miR-24-3p on the Myogenesis and Fiber Type Transformation of Skeletal Muscle
Source: Genes (Basel). 2024 Feb 21;15(3):269. doi: 10.3390/genes15030269 (PMC10970682; doi:10.3390/genes15030269)
Supplement: Supplementary file 1 [file genes-15-00269-s001.zip]

Archive with 1 entries (1 files):
- genes-2833129-supplementary.pdf
